# Supplementary material for: Functional MICA Variants Are Differentially Associated with Immune-Mediated Inflammatory Diseases
Source: Int J Mol Sci. 2024 Mar 6;25(5):3036. doi: 10.3390/ijms25053036 (PMC10931785; doi:10.3390/ijms25053036)
Supplement: Supplementary file 1 [file ijms-25-03036-s001.zip]

Archive with 1 entries (1 files):
- ijms-2851982-supplementary.pdf
